# Supplementary material for: Individualised Positive End-Expiratory Pressure Settings Reduce the Incidence of Postoperative Pulmonary Complications: A Systematic Review and Meta-Analysis
Source: J Clin Med. 2024 Nov 11;13(22):6776. doi: 10.3390/jcm13226776 (PMC11595123; doi:10.3390/jcm13226776)
Supplement: Supplementary file 1 [file jcm-13-06776-s001.zip]

Archive with 1 entries (1 files):
- jcm-3274902-supplementary.pdf
